# Supplementary material for: Molecular Epidemiology of Pathogenic Leptospira spp. Infecting Dogs in Latin America
Source: Animals (Basel). 2023 Jul 27;13(15):2422. doi: 10.3390/ani13152422 (PMC10417440; doi:10.3390/ani13152422)
Supplement: Supplementary file 1 [file animals-13-02422-s001.zip]

Archive with 1 entries (1 files):
- animals-2476982-supplementary.pdf
